# Supplementary material for: How to Teach Cross-Cultural Communication: A Workshop Using the Experiential Learning Model
Source: MedEdPORTAL. 2023 Nov 21;19:11365. doi: 10.15766/mep_2374-8265.11365 (PMC10662213; doi:10.15766/mep_2374-8265.11365)
Supplement: Supplementary file 1 — Participant Handout.docxFacilitator Guide.docxSlide Presentation.pptxRetrospective Pre-Post Survey.docx3-Month Postworkshop Survey.docx [file mep_2374-8265.11365-s001.zip]

Archive with 6 entries (6 files):
- D. Retrospective Pre-Post Survey.docx
- E. 3-Month Postworkshop Survey.docx
- A. Participant Handout.docx
- B. Facilitator Guide.docx
- _Educational Summary Report_11365.pdf
- C. Slide Presentation.pptx
